# Supplementary material for: CsIAGLU Regulates the Angle of Leaf Petiole by Affecting Endogenous Content of Auxin in Cucumber (Cucumis sativus L.)
Source: Genes (Basel). 2022 Nov 25;13(12):2216. doi: 10.3390/genes13122216 (PMC9777852; doi:10.3390/genes13122216)
Supplement: Supplementary file 1 [file genes-13-02216-s001.zip]

Archive with 2 entries (2 files):
- genes-2031071-supplementary.pdf
- Supplemental Data S1.xlsx
