# Supplementary material for: CsIAGLU Regulates the Angle of Leaf Petiole by Affecting Endogenous Content of Auxin in Cucumber (Cucumis sativus L.)
Source: Genes (Basel). 2022 Nov 25;13(12):2216. doi: 10.3390/genes13122216 (PMC9777852; doi:10.3390/genes13122216)
Supplement: Supplementary file 1 [file genes-13-02216-s001.zip › Supplemental Data S1.xlsx]

## Sheet: Sheet1
Supplementary Data 1: Correlation analysis of CsIAGLU SNP and leaf petiole angle in cucumber germplasms.
			gene_ID	CsaV3_6G009300	CsaV3_6G009300
			Major allele	G	T						start	end
			Minor allele	C	A				chr6	gene	7462656	7465297	ID=CsaV3_6G009300	Name=CsaV3_6G009300
			Chromosome	chr6	chr6				chr6	mRNA	7462656	7465297	ID=CsaV3_6G009300.1	Parent=CsaV3_6G009300	Name=CsaV3_6G009300.1
			Position	7463708	7464225				chr6	exon	7462656	7463803	ID=CsaV3_6G009300.1.exon1	Parent=CsaV3_6G009300.1
			Ref_codon	TTG:L	TTA:L				chr6	CDS	7462992	7463803	ID=CsaV3_6G009300.1.cds1	Parent=CsaV3_6G009300.1
			mut_Codon	TTC:F	ATA:I				chr6	exon	7464113	7465297	ID=CsaV3_6G009300.1.exon2	Parent=CsaV3_6G009300.1
			REF	G	T				chr6	CDS	7464113	7464704	ID=CsaV3_6G009300.1.cds2	Parent=CsaV3_6G009300.1
Lines No	Lines ID	leaf petiole angle (°)		70G+10C	70T+10A
B17s-106_L2_323X23	CS001	48		G	T
B17s-108_L2_324X24	CS002	56		G	T
B17s-109_L2_325X25	CS003	58		G	T
B17s-111_L2_326X26	CS005	56		G	T
B17s-116_L2_329X29	CS006	52		G	T
B17s-117_L2_330X30	CS007	54		G	T
B17s-11_L1_308X08	CS009	61		G	T
B17s-126_L2_334X34	CS011	64		G	T
B17s-127_L1_335X35	CS012	57		G	T
B17s-12_L1_309X09	CS013	56		G	T
B17s-132_L1_336X36	CS014	61		G	T
B17s-135_L1_337X37	CS015	59		G	T
B17s-13_L1_310X10	CS016	55		G	T
B17s-144_L1_338X38	CS017	58		G	T
B17s-146_L4_339X39	CS018	50		G	T
B17s-148_L1_340X40	CS019	40		G	T
B17s-14_L1_311X11	CS020	59		G	T
B17s-152_L1_341X41	CS021	45		G	T
B17s-159_L1_343X43	CS023	47		G	T
B17s-175_L1_346X46	CS025	48		G	T
B17s-183_L1_347X47	CS026	45		G	T
B17s-185_L1_349X49	CS027	51		G	T
B17s-187_L4_351X51	CS029	54		G	T
B17s-18_L1_312X12	CS030	46		G	T
B17s-193_L1_352X52	CS031	55		G	T
B17s-195_L1_353X53	CS032	35		G	T
B17s-198_L1_356X56	CS033	60		G	T
B17s-199_L1_357X57	CS034	64		G	T
B17s-1_L1_301X01	CS035	52		G	T
B17s-200_L1_358X58	CS036	54		G	T
B17s-201_L1_359X59	CS037	57		G	T
B17s-205_L1_360X60	CS038	59		C	A
B17s-206_L1_361X61	CS039	50		G	T
B17s-207_L2_363X63	CS040	65		C	A
B17s-208_L2_364X64	CS041	71		C	A
B17s-209_L2_365X65	CS042	63		C	A
B17s-20_L1_313X13	CS043	50		G	T
B17s-210_L2_366X66	CS044	49		C	A
B17s-211_L3_368X68	CS045	53		C	A
B17s-212_L2_369X69	CS046	53		C	A
B17s-214_L2_370X70	CS047	51		G	T
B17s-217_L2_371X71	CS048	44		G	T
B17s-221_L2_372X72	CS049	44		G	T
B17s-222_L2_373X73	CS050	78		C	A
B17s-223_L2_374X74	CS051	44		C	A
B17s-23_L1_314X14	CS052	48		G	T
B17s-25_L1_315X15	CS053	43		G	T
B17s-28	CS054	56		G	T
B17s-29	CS055	46		G	T
B17s-2	CS056	54		G	T
B17s-31_L1_319X19	CS057	56		G	T
B17s-32	CS058	58		G	T
B17s-33_L1_321X21	CS059	56		G	T
B17s-34_L1_322X22	CS060	60		G	T
B17s-36_L1_323X23	CS061	45		G	T
B17s-37_L1_324X24	CS062	58		G	T
B17s-38_L1_325X25	CS063	47		G	T
B17s-3_L1_303X03	CS064	55		G	T
B17s-43_L1_326X26	CS065	45		G	T
B17s-44_L1_327X27	CS066	54		G	T
B17s-47_L1_328X28	CS067	57		G	T
B17s-49_L1_329X29	CS068	64		G	T
B17s-51_L1_330X30	CS070	52		G	T
B17s-53_L1_331X31	CS071	51		G	T
B17s-56_L1_332X32	CS072	56		G	T
B17s-58_L1_333X33	CS073	52		G	T
B17s-67_L2_305X05	CS075	61		G	T
B17s-68_L1_152A52	CS076	60		G	T
B17s-73_L2_307X07	CS077	46		G	T
B17s-74_L2_308X08	CS078	58		G	T
B17s-77_L2_312X12	CS079	49		G	T
B17s-82_L2_314X14	CS080	47		G	T
B17s-86_L2_316X16	CS081	60		G	T
B17s-88_L1_175A75	CS082	50		G	T
B17s-89_L2_318X18	CS083	51		G	T
B17s-8_L1_305X05	CS084	59		G	T
B17s-91_L2_319X19	CS085	57		G	T
B17s-93_L2_320X20	CS086	63		C	A
B17s-98_L2_321X21	CS087	50		G	T
B21A103_L3_359X59	CS101	44		G	T
